# Supplementary material for: Identification of Cisplatin-Regulated Metabolic Pathways in Pluripotent Stem Cells
Source: PLoS One. 2013 Oct 16;8(10):e76476. doi: 10.1371/journal.pone.0076476 (PMC3797786; doi:10.1371/journal.pone.0076476)
Supplement: Table S1 — Identified metabolites. Identification of masses found to be significantly different (p<0.01) between control and cisplatin-treated samples. (XLS) [file pone.0076476.s006.xls]

## Sheet: Suppl Table 1
Suppl. Table 1:. Identification of masses found to be significantly different (p<0.01) due to cisplatin-treatment at 4 hours and/or 8 hours
Column I shows fragments determined by LC-nanomate-Orbitrap-MS. Additional identification information was obtained by using standards and/or retention times from previous studies. (Ruiz-Aracama et al 2011; M. Armstrong et al 2007).
											treatment and signal intensity
Metabolite	Pubchem CID	RT (min)	Experimental adduct MW (Da)	Theoretical adduct MW (Da)	Delta	ppm	Chemical Formula	MS/MS fragments (M+1)			Control 4h	Control 8h	Cis-Pt 4h	Cis-Pt 8h
3-Methylcytidine	159649	1.72	258.108	258.108	8e-05	0.30607	C10H15N3O5	126.065			43659	69975.6	27447.8	32724.4
4-Methylcytidine	335207	4.156	258.108	258.108	8e-05	0.30607	C10H15N3O5	126.065			66868	440819	43317.2	60254.4
Adenine	190	1.165	136.062	136.062	-3e-05	-0.20579	C5H5N5				98387.2	155167	69237.4	126605
AMP	6083	1.211	348.07	348.07	3e-05	0.0861895	C10H14N5O7P				1.59015e+07	19642998	2.43742e+07	22618056
Carnitine	288	0.919	162.112	162.112	6e-05	0.35778	C7H15NO3				74118.2	137013	108002	125298
CMP	6131	0.994	324.059	324.059	-2e-05	-0.04937	C9H14N3O8P	112.05			1955741	1972786	2.38339e+06	2.10389e+06
Cytidine	6175	1.196	244.093	244.093	1e-05	0.03277	C9H13N3O5	112.05			1.35262e+07	1.16334e+07	1.04843e+07	9.61562e+06
Cytosine	597	1.188	112.05	112.051	0.00013	1.16912	C4H5N3O				228957	186960	169188	158458
dCMP	13945	1.141	308.064	308.064	9e-05	0.30838	C9H14N3O7P				114393	107661	151089	142592
dTMP	9700	2.135	323.064	323.064	3e-05	0.10834	C10H15N2O8P				66191.4	85536.6	108301	119938
Glutathione_ox	65359	2.192	307.083	307.083257 (2M+1)	4e-05	0.11723	C20H32N6O12S2				2.01725e+06	2045477	2.56776e+06	1.97926e+06
Glutathione_red	124886	1.433	308.091	308.091	5e-05	0.1558	C10H17N3O6S				2.9953e+07	2.84939e+07	4.24637e+07	3.32344e+07
GMP	761	1.248	364.065	364.065	-9e-05	-0.2582	C10H14N5O8P	152.0563 -> 135.0296, 110.0343			2.0962e+06	2.37236e+06	2.60555e+06	2739346
Guanine	764	1.173	152.057	152.057	-5e-05	-0.30252	C5H5N5O				2820315	2.32501e+06	2184768	1.99202e+06
Guanosine	6802	3.042	284.099	284.099	0.00013	0.45407	C10H13N5O5	152.0562 -> 135.0297, 110.0349			5045863	4.54123e+06	3.98617e+06	4393332
Homocysteine	778	1.049	136.043	136.043	-7e-05	-0.47779	C4H9NO2S				30950	40046	42819.8	36480.8
Homoserine	779	0.882	120.065	120.066	0.0001	0.80789	C4H9NO3				1.91976e+06	1.80556e+06	2.6257e+06	1920786
Hypoxanthine	790	1.44	137.046	137.046	-0.0001	-0.7005	C5H4N4O				1.34561e+07	1.47862e+07	12442760	1.19834e+07
IMP	7140378	1.263	349.054	349.054	0.00012	0.33233	C10H13N4O8P				121369	414233	131603	139222
Methionine	876	1.426	150.058	150.058	-9e-05	-0.57311	C5H11NO2S				7.70658e+06	1.08187e+07	1.05708e+07	9.98647e+06
Methylthioadenosine	439176	9.201	298.097	298.097	1e-05	0.02684	C11H15N5O3S				450473	756567	537241	803968
N-Acetylaspartate	65065	1.301	176.055	176.055	3e-05	0.1988	C6H9NO5				147381	123233	190853	141059
N-Acetylaspartylglutamate	5255	2.102	305.098	305.098	0.0001	0.33432	C11H16N2O8				161337	162742	189373	155566
N-Acetylputrescine	122356	1.079	131.118	131.118	0.00021	1.62449	C6H14N2O				131138	198542	185212	215285
Pantothenic acid	6613	6.338	220.118	220.118	3e-05	0.13175	C9H17NO5				1.26648e+06	2.22635e+06	1.69603e+06	2.0579e+06
Proline	614	0.979	116.071	116.071	6e-05	0.48246	C5H9NO2				17201366	10122938	24880710	1.68133e+07
Putrescine	1045	1.064	119.081	119.082	7e-05	0.57104	C4H10N2O2				9654137	1.96085e+07	1.42953e+07	2.122e+07
S-Adenosylhomocysteine	439155	2.37	385.129	385.129	-7e-05	-0.18955	C14H20N6O5S				328136	572516	454727	479502
S-Adenosylmethionine	34755	0.882	399.145	399.145	-0.0002	-0.51109	C15H22N6O5S				82934.4	116947	133856	146549
Spermine	1103	0.799	203.223	203.223	3e-05	0.15254	C10H26N4	97.0279			785844	1.47036e+06	1029575	1.43997e+06
UMP	6030	1.079	325.043	325.043	-1e-05	-0.02769	C9H13N2O9P				952727	1.08237e+06	808426	920139
Uracil	1174	1.263	113.034	113.035	0.00012	1.07932	C4H4N2O2				504363	314212	227666	187734
Urea	1176	0.897	121.072	121.072002 (2M+1)	0.00036	2.98996	CH4N2O	113.034			936448	815119	1.29201e+06	891854
Uridine	6029	1.918	245.077	245.077	1e-05	0.06121	C9H12N2O6				673773	528475	449850	509530
Xanthosine	64959	4.261	285.083	285.083	7e-05	0.25957	C10H12N4O6				27491.2	43998.2	16772.4	17957.6
Additionally identified compounds not specifically related to cis-PT treatment but changing (p<0.01) in the time course in the controls
Metabolite		RT (min)	Experimental adduct MW (Da)	Theoretical adduct MW (Da)	Delta	ppm	Chemical Formula	MS/MS fragments (M+1)
Adenosine	60961	3.592	268.104	268.104	9e-05	0.3245	C10H13N5O4
ADP ribose	30243	1.025	560.079	560.079	-0.00021	-0.38121	C15H23N5O14P2
dAMP	12599	1.607	332.075	332.075	7e-05	0.20477	C10H14N5O6P	136.061
dGMP	6994968	1.211	348.07	348.07	-1e-05	-0.04022	C10H14N5O7P	135.03
Inosine	6021	3.079	269.088	269.088	0.00016	0.61318	C10H13N4O8P	137.045
Isoleucine	791	2.254	132.102	132.102	0.00024	1.7865	C6H13NO2
Leucine	857	2.447	132.102	132.102	0.00017	1.32473	C6H13NO2
Niacinamide	936	1.562	123.055	123.055	-0.00014	-1.12145	C6H6N2O
Phenylalanine	994	4.571	166.086	166.086	-3e-05	-0.19869	C9H11NO2
Propionylcarnitine	107738	2.291	218.139	218.139	3e-05	0.12377	C10H19NO4
Tryptophan	1148	7.169	205.097	205.097	-1e-05	-0.06826	C11H12N2O2
Tyrosine	1153	1.84	182.081	182.081	4e-05	0.2087	C9H11NO3
Valine	1182	1.233	118.086	118.086	8e-05	0.68594	C5H11NO2
