# Supplementary material for: Identification of Cisplatin-Regulated Metabolic Pathways in Pluripotent Stem Cells
Source: PLoS One. 2013 Oct 16;8(10):e76476. doi: 10.1371/journal.pone.0076476 (PMC3797786; doi:10.1371/journal.pone.0076476)
Supplement: Table S2 — Significantly regulated metabolic enzymes. List of metabolic enzymes identified by Metscape and Ingenuity pathway analysis from 2269 genes that are differentially regulated by cisplatin. (XLS) [file pone.0076476.s007.xls]

## Sheet: metabolic enzymes pathway sorte
Suppl. Table 2: cisplatin mediated changes in metabolic pathway enzymes. Gene symbols, gene names and fold changes of 10mM cisplatin vs. Vehicle control PBS are shown
MLL3	myeloid/lymphoid or mixed-lineage leukemia 3	-7.69
EXT1	exostoses (multiple) 1	-6.67
FUT8	fucosyltransferase 8 (alpha (1,6) fucosyltransferase)	-5.26
Ppp3ca	protein phosphatase 3, catalytic subunit, alpha isoform	-4.7619
DSE	dermatan sulfate epimerase	-4.76
PIK3CB	phosphatidylinositol-4,5-bisphosphate 3-kinase, catalytic subunit beta	-3.7037
ATP2B1	ATPase, Ca++ transporting, plasma membrane 1	-3.7
PPAP2B	phosphatidic acid phosphatase type 2B	-3.57
PPAP2B	phosphatidic acid phosphatase type 2B	-3.57
ENPP3	ectonucleotide pyrophosphatase/phosphodiesterase 3	-3.45
FARS2	phenylalanyl-tRNA synthetase 2, mitochondrial	-3.23
PLCH1	phospholipase C, eta 1	-3.125
UCK2	uridine-cytidine kinase 2	-3.12
PIP4K2A	phosphatidylinositol-5-phosphate 4-kinase, type II, alpha	-3.0303
OXCT1	3-oxoacid CoA transferase 1	-3.03
POLA1	polymerase (DNA directed), alpha 1, catalytic subunit	-2.94
ST6GAL1	ST6 beta-galactosamide alpha-2,6-sialyltranferase 1	-2.86
SMYD3	SET and MYND domain containing 3	-2.78
ATP11C	ATPase, class VI, type 11C	-2.78
PTEN	phosphatase and tensin homolog	-2.77778
GALNT1	UDP-N-acetyl-alpha-D-galactosamine:polypeptide N-acetylgalactosaminyltransferase 1 (GalNAc-T1)	-2.7
POLR3A	polymerase (RNA) III (DNA directed) polypeptide A, 155kDa	-2.7
ITPK1	inositol-tetrakisphosphate 1-kinase	-2.63158
GPD2	glycerol-3-phosphate dehydrogenase 2 (mitochondrial)	-2.63
GALNT7	UDP-N-acetyl-alpha-D-galactosamine:polypeptide N-acetylgalactosaminyltransferase 7 (GalNAc-T7)	-2.63
PCYT1B	phosphate cytidylyltransferase 1, choline, beta	-2.44
POLR3B	polymerase (RNA) III (DNA directed) polypeptide B	-2.44
POLR3B	polymerase (RNA) III (DNA directed) polypeptide B	-2.44
ELOVL6	ELOVL fatty acid elongase 6	-2.38095
MBOAT2	membrane bound O-acyltransferase domain containing 2	-2.38095
PFKP	phosphofructokinase, platelet	-2.33
WHSC1L1	Wolf-Hirschhorn syndrome candidate 1-like 1	-2.33
IP6K1	inositol hexakisphosphate kinase 1	-2.32558
Lclat1	lysocardiolipin acyltransferase 1	-2.17391
TPK1	thiamin pyrophosphokinase 1	-2.17
PCMT1	protein-L-isoaspartate (D-aspartate) O-methyltransferase	-2.08333
B4GALT5	UDP-Gal:betaGlcNAc beta 1,4- galactosyltransferase, polypeptide 5	-2.08
PCCA	propionyl Coenzyme A carboxylase, alpha polypeptide	-2.08
ADK	adenosine kinase	-2.08
PDE3B	phosphodiesterase 3B, cGMP-inhibited	-2.08
PLCB4	phospholipase C, beta 4	-2.04082
SEPHS1	selenophosphate synthetase 1	-2.04
CDS2	CDP-diacylglycerol synthase (phosphatidate cytidylyltransferase) 2	-2
ATP10A	ATPase, class V, type 10A	-1.85
GRK5	G protein-coupled receptor kinase 5	-1.78571
FARSB	phenylalanyl-tRNA synthetase, beta subunit	-1.75
BDH2	3-hydroxybutyrate dehydrogenase, type 2	-1.72
PLCG2	phospholipase C, gamma 2 (phosphatidylinositol-specific)	-1.69492
SLC27A2	solute carrier family 27 (fatty acid transporter), member 2	-1.69
PAFAH1B1	platelet-activating factor acetylhydrolase, isoform Ib, subunit 1 (45kDa)	-1.67
PLCB1	phospholipase C, beta 1 (phosphoinositide-specific)	-1.66667
STT3B	STT3, subunit of the oligosaccharyltransferase complex, homolog B (S. cerevisiae)	-1.64
MTHFD1L	methylenetetrahydrofolate dehydrogenase (NADP+ dependent) 1-like	-1.64
HSD17B12	hydroxysteroid (17-beta) dehydrogenase 12	-1.59
DGKH	diacylglycerol kinase, eta	-1.52
PTPN13	protein tyrosine phosphatase, non-receptor type 13 (APO-1/CD95 (Fas)-associated phosphatase)	-1.51515
POLR1A	polymerase (RNA) I polypeptide A, 194kDa	-1.49
SMS	spermine synthase	-1.40845
ASNS	asparagine synthetase	-1.39
GBA	glucosidase, beta; acid (includes glucosylceramidase)	-1.33
POLB	polymerase (DNA directed), beta	1.31
FECH	ferrochelatase (protoporphyria)	1.39
FUK	fucokinase	1.4
ACAA2	acetyl-Coenzyme A acyltransferase 2	1.41
PRODH	proline dehydrogenase (oxidase) 1	1.42
NPR2	natriuretic peptide receptor B/guanylate cyclase B (atrionatriuretic peptide receptor B)	1.42
ENTPD5	ectonucleoside triphosphate diphosphohydrolase 5	1.43
POLR3K	polymerase (RNA) III (DNA directed) polypeptide K, 12.3 kDa	1.44
PYCR2	pyrroline-5-carboxylate reductase family, member 2	1.45
POLR2G	polymerase (RNA) II (DNA directed) polypeptide G	1.45
PPM1F	protein phosphatase, Mg2+/Mn2+ dependent, 1F	1.46
SGPP1	sphingosine-1-phosphate phosphatase 1	1.47
GRHPR	glyoxylate reductase/hydroxypyruvate reductase	1.47
CYP27A1	cytochrome P450, family 27, subfamily A, polypeptide 1	1.49
TK1	thymidine kinase 1, soluble	1.49
AGPAT5	1-acylglycerol-3-phosphate O-acyltransferase 5 (lysophosphatidic acid acyltransferase, epsilon)	1.5
AGPAT5	1-acylglycerol-3-phosphate O-acyltransferase 5 (lysophosphatidic acid acyltransferase, epsilon)	1.5
NANS	N-acetylneuraminic acid synthase	1.5
GAA	glucosidase, alpha; acid	1.51
SMPD4	sphingomyelin phosphodiesterase 4, neutral membrane (neutral sphingomyelinase-3)	1.52
APRT	adenine phosphoribosyltransferase	1.53
RRM2	ribonucleotide reductase M2	1.53
MCAT	malonyl CoA:ACP acyltransferase (mitochondrial)	1.54
ECHDC2	enoyl Coenzyme A hydratase domain containing 2	1.55
FPGS	folylpolyglutamate synthase	1.55
MLYCD	malonyl-CoA decarboxylase	1.58
PGLS	6-phosphogluconolactonase	1.58
MECR	mitochondrial trans-2-enoyl-CoA reductase	1.58
DPM2	dolichyl-phosphate mannosyltransferase polypeptide 2, regulatory subunit	1.6
ALDH4A1	aldehyde dehydrogenase 4 family, member A1	1.61
HMGCL	3-hydroxymethyl-3-methylglutaryl-Coenzyme A lyase	1.63
CANT1	calcium activated nucleotidase 1	1.65
Prkcd	protein kinase C, delta	1.65
ACAT2	acetyl-Coenzyme A acetyltransferase 2	1.66
ACADS	acyl-Coenzyme A dehydrogenase, C-2 to C-3 short chain	1.66
PMM1	phosphomannomutase 1	1.69
GPT	glutamic-pyruvate transaminase (alanine aminotransferase)	1.69
DGKA	diacylglycerol kinase, alpha 80kDa	1.7
CBR3	carbonyl reductase 3	1.7
GLS	glutaminase	1.7
PARS2	prolyl-tRNA synthetase 2, mitochondrial (putative)	1.71
MDP1	magnesium-dependent phosphatase 1	1.73
POLE3	polymerase (DNA directed), epsilon 3 (p17 subunit)	1.73
PLOD3	procollagen-lysine, 2-oxoglutarate 5-dioxygenase 3	1.75
POLL	polymerase (DNA directed), lambda	1.76
NDUFB2	NADH dehydrogenase (ubiquinone) 1 beta subcomplex, 2, 8kDa	1.77
DGKZ	diacylglycerol kinase, zeta 104kDa	1.78
DHFR	dihydrofolate reductase	1.78
UMPS	uridine monophosphate synthetase	1.78
PAFAH2	platelet-activating factor acetylhydrolase 2, 40kDa	1.8
FAH	fumarylacetoacetate hydrolase (fumarylacetoacetase)	1.8
ENTPD6	ectonucleoside triphosphate diphosphohydrolase 6 (putative function)	1.8
POLR2D	polymerase (RNA) II (DNA directed) polypeptide D	1.85
TPMT	thiopurine S-methyltransferase	1.87
MCEE	methylmalonyl CoA epimerase	1.89
PRPS2	phosphoribosyl pyrophosphate synthetase 2	1.89
AMPD2	adenosine monophosphate deaminase 2 (isoform L)	1.89
NME4	non-metastatic cells 4, protein expressed in	1.9
NT5C	5', 3'-nucleotidase, cytosolic	1.93
GATM	glycine amidinotransferase (L-arginine:glycine amidinotransferase)	1.98
GSTO1	glutathione S-transferase omega 1	2.04
PMVK	phosphomevalonate kinase	2.05
IVD	isovaleryl Coenzyme A dehydrogenase	2.08
CERCAM	cerebral endothelial cell adhesion molecule	2.11
FBP2	fructose-1,6-bisphosphatase 2	2.14
LPIN1	lipin 1	2.22
CBS	cystathionine-beta-synthase	2.22
SPR	sepiapterin reductase (7,8-dihydrobiopterin:NADP+ oxidoreductase)	2.39
DECR2	2,4-dienoyl CoA reductase 2, peroxisomal	2.39
ABHD5	abhydrolase domain containing 5	2.4
AACS	acetoacetyl-CoA synthetase	2.41
PTS	6-pyruvoyltetrahydropterin synthase	2.49
VKORC1	vitamin K epoxide reductase complex, subunit 1	2.66
NME3	non-metastatic cells 3, protein expressed in	2.72
SORD	sorbitol dehydrogenase	2.76
GNE	glucosamine (UDP-N-acetyl)-2-epimerase/N-acetylmannosamine kinase	2.82
ADA	adenosine deaminase	2.99
CPT1C	carnitine palmitoyltransferase 1C	3.01
AK1	adenylate kinase 1	3.08
SMOX	spermine oxidase	3.27
ELOVL2	ELOVL fatty acid elongase 2	3.38
ADC	arginine decarboxylase	3.75
Apobec1	apolipoprotein B mRNA editing enzyme, catalytic polypeptide 1	3.76
EPHX1	epoxide hydrolase 1, microsomal (xenobiotic)	4.74
gene symbol	gene name	fold change
